# Supplementary material for: B Lymphocyte–Derived CCL7 Augments Neutrophil and Monocyte Recruitment, Exacerbating Acute Kidney Injury
Source: J Immunol. 2020 Jul 31;205(5):1376–84. doi: 10.4049/jimmunol.2000454 (PMC7444279; doi:10.4049/jimmunol.2000454)
Supplement: Data Supplement [file JI_2000454.zip]

Archive with 2 entries (2 files):
- JI_2000454_Supplemental_Material_1.pdf
- manifest.xml
